# Supplementary material for: Assessment of knowledge, attitude and practice toward COVID-19 and associated factors among health care workers in Silte Zone, Southern Ethiopia
Source: PLoS One. 2021 Oct 5;16(10):e0257058. doi: 10.1371/journal.pone.0257058 (PMC8491949; doi:10.1371/journal.pone.0257058)
Supplement: S3 File — (XLSX) [file pone.0257058.s003.xlsx]

## Sheet: Data
d	SDV101	SDV102	SDV103	SDV104	SDV105	SDV106	SDV107	SDV108	SDV109	SDV110	SDV111	SDV112	SDV113	KNO201	KNO202	KNO203	KNO204	KNO205	KNO206	KNO207	KNO208	KNO209	KNO210	KNO211	KNO212	KNO213	KNO214	KNO215	KNO216	KNO217	KNO218	KNO219	KNO220	KNO221	KNO222	KNO223	KNO224	KNO225	KNO226	KNO227	KNO228	KNO229	KNO230	ATD301	ATD302	ATD303	ATD304	ATD305	ATD307
1	33	2	2	1	1	1	1	1	1	1	3	2	8	1	1	1	0	0	0	1	1	1	1	1	0	0	0	0	1	0	0	1	0	0	1	1	0	0	1	0	0	1	1	4	5	5	5	5	5
2	31	2	3	1	1	1	2	1	4	1	9	2	8	1	1	0	0	0	0	1	0	0	1	1	0	0	1	0	1	1	1	0	1	1	1	1	1	0	1	0	1	0	1	1	4	2	2	1	1
3	32	1	1	1	1	1	1	1	2	3	7	2	16	1	1	0	0	0	0	1	1	0	1	1	1	1	1	1	1	1	1	0	1	1	1	1	1	1	1	0	1	1	1	4	4	4	4	4	4
4	31	2	2	3	1	3	2	2	1	1	1	2	16	1	1	0	0	0	1	1	1	1	0	0	0	0	1	0	1	0	1	1	1	1	1	0	1	1	1	0	1	1	1	3	5	5	5	5	4
5	22	1	3	2	1	2	2	8	1	6	14	1	14	1	1	0	0	0	0	1	0	0	1	0	0	1	1	1	1	0	1	1	1	1	1	1	1	0	0	1	0	0	0	4	5	5	4	5	5
6	48	1	2	1	1	1	1	1	5	2	1	2	8	1	1	1	1	1	0	1	0	0	1	1	1	0	1	1	1	1	1	0	1	1	1	1	1	1	1	0	1	0	1	3	4	5	5	5	5
7	31	1	1	3	1	2	2	5	2	2	7	1	16	1	1	0	0	0	1	1	0	0	1	0	0	0	1	1	1	0	1	1	1	1	1	1	1	0	0	1	1	1	1	5	5	5	5	5	4
8	43	2	1	1	1	1	2	1	4	2	6	2	16	1	1	1	1	1	0	1	0	1	1	0	1	0	1	1	1	1	1	0	1	1	1	1	1	1	1	1	1	1	1	3	4	5	1	5	5
9	31	2	1	2	1	1	2	3	1	7	12	2	12	1	1	0	0	0	1	1	0	0	1	0	1	0	1	1	1	0	1	1	1	1	1	0	1	1	0	1	0	0	1	5	5	5	4	4	5
10	24	2	1	2	1	3	2	1	2	2	1	1	8	1	0	1	1	0	0	0	1	1	0	0	0	0	1	1	1	0	1	1	1	1	1	1	1	0	0	0	1	1	1	1	3	1	3	1	1
11	36	1	1	2	1	2	2	2	2	3	2	1	15	1	1	1	1	1	1	1	0	0	1	0	0	0	1	1	1	0	1	1	1	1	1	1	1	1	1	0	1	1	1	3	4	5	5	5	5
12	22	1	1	1	1	1	2	1	2	1	9	2	9	1	1	0	0	0	1	1	0	0	1	0	0	0	1	1	1	1	0	1	1	1	1	1	1	0	1	0	1	1	1	3	4	4	4	4	4
13	42	1	2	3	1	3	2	8	2	7	7	2	8	1	1	0	0	0	1	1	0	0	1	0	0	0	1	1	1	0	1	1	1	1	1	1	1	0	0	1	0	0	0	4	4	5	5	4	4
13	32	2	2	3	1	2	1	5	1	1	7	2	14	1	1	0	0	0	1	1	0	0	0	1	1	1	0	0	1	0	0	0	0	1	0	0	0	0	0	1	0	0	0	3	3	5	5	5	5
14	34	1	1	1	2	2	1	2	1	1	14	1	14	1	1	0	0	1	0	0	1	1	0	1	0	0	1	1	1	0	1	1	1	1	1	1	1	0	0	0	1	1	1	3	3	3	4	1	2
14	32	2	1	1	1	1	2	1	2	1	7	2	8	1	1	0	0	1	0	1	0	0	1	1	1	1	1	1	0	0	1	1	1	1	1	1	1	1	0	1	1	1	1	3	3	5	4	2	2
16	22	1	1	2	1	2	1	2	1	5	6	2	8	1	1	1	1	0	1	1	0	0	1	0	1	1	1	1	1	0	1	1	1	1	1	1	1	1	0	1	1	0	1	3	5	5	5	5	5
17	25	1	1	1	1	2	2	1	2	2	6	2	8	1	1	0	1	0	1	1	0	0	1	0	1	0	1	1	1	1	1	0	1	1	1	1	1	1	1	1	1	0	1	5	5	4	1	5	5
18	23	2	2	1	1	3	2	4	2	1	7	1	8	1	1	0	0	0	1	1	1	1	0	1	1	1	0	0	1	0	1	0	0	0	0	0	1	1	1	0	1	1	0	1	4	2	3	3	3
19	20	1	1	2	1	1	3	1	1	2	7	2	14	1	1	1	1	0	0	1	0	0	1	1	1	0	1	1	1	0	1	0	1	1	1	1	1	1	0	1	1	1	1	4	5	5	5	5	5
20	24	2	1	3	1	3	2	7	2	1	7	1	8	1	1	0	0	0	1	1	0	0	1	0	0	0	1	1	1	0	1	1	1	1	1	1	1	0	0	1	0	0	0	4	4	4	5	4	4
21	32	2	2	1	1	1	1	1	1	1	14	2	8	1	1	0	0	0	1	1	1	1	0	1	1	0	1	1	1	0	1	0	0	0	0	0	0	0	1	0	1	1	1	5	5	4	4	4	1
22	24	2	2	1	1	2	1	1	1	1	7	2	14	1	1	0	0	0	1	1	0	0	1	0	0	0	1	1	1	0	1	1	1	1	1	1	1	0	0	1	0	0	0	4	4	4	4	4	4
23	41	1	2	3	1	2	1	8	3	1	1	2	16	1	1	1	1	0	1	1	1	0	1	1	1	1	1	0	1	1	1	0	1	1	1	1	1	1	1	0	1	1	1	3	5	5	5	5	5
24	35	1	2	1	1	1	2	1	2	2	7	2	8	1	1	0	0	0	1	1	0	0	1	1	1	1	1	1	1	1	1	1	1	1	1	1	1	0	1	0	1	1	1	4	4	4	4	4	4
25	33	2	3	1	1	1	2	1	1	2	7	2	8	1	1	1	1	0	0	1	1	0	1	1	1	1	1	1	1	1	1	0	1	1	1	1	1	1	1	0	1	1	1	4	5	4	5	5	5
26	24	1	2	1	1	3	2	1	4	1	6	1	16	1	1	0	0	0	0	1	0	0	1	1	1	1	1	1	1	1	1	1	1	1	1	1	1	1	1	0	1	0	1	4	4	4	4	4	4
27	36	1	1	1	1	2	2	5	2	3	7	1	16	1	1	0	0	0	1	1	0	0	1	1	1	1	1	1	1	1	1	1	1	1	1	1	1	1	0	0	0	0	0	5	5	5	5	5	5
28	35	1	2	1	1	1	2	1	2	1	2	2	8	1	1	1	0	0	0	1	0	0	1	1	1	0	1	0	1	1	1	0	1	1	0	1	1	1	1	0	1	0	0	4	4	5	5	5	5
29	35	1	2	1	1	2	1	2	2	2	10	2	10	1	1	0	0	0	1	1	0	0	1	1	1	0	0	1	1	1	1	0	1	0	1	1	0	1	0	0	1	1	1	4	5	5	5	5	5
30	37	1	2	1	1	3	2	1	3	6	2	2	8	1	1	0	1	0	1	1	0	0	1	1	1	0	0	1	1	1	1	0	1	1	0	1	1	1	1	1	1	1	1	4	4	5	5	5	5
31	37	2	2	1	1	1	2	1	4	2	7	2	8	1	1	1	0	0	0	1	0	0	1	1	0	1	1	1	1	1	1	1	1	1	1	1	1	0	1	0	1	1	0	5	5	5	5	5	5
32	24	1	1	1	1	2	2	1	2	1	9	2	9	1	1	0	0	0	1	1	0	0	1	1	1	1	1	1	1	1	1	1	1	1	1	1	1	1	1	0	1	1	1	4	4	4	4	4	4
33	49	1	3	1	1	1	1	1	4	2	6	2	8	1	1	0	0	0	1	1	1	1	1	0	0	0	1	1	1	0	1	1	1	1	1	1	1	1	1	0	1	1	0	5	3	3	3	4	2
34	35	2	1	3	1	1	1	5	2	1	5	2	12	1	1	0	1	0	1	1	0	0	1	1	1	1	1	1	1	0	1	0	1	1	1	1	1	0	1	0	1	0	1	4	4	4	4	4	4
35	32	1	2	2	2	1	1	2	2	6	8	2	16	1	1	0	0	0	1	1	0	0	1	0	0	0	1	1	1	0	1	0	0	0	0	0	0	1	1	1	0	0	0	5	5	5	5	5	4
36	37	1	1	1	1	1	1	1	4	1	1	1	8	1	1	0	0	0	1	1	0	0	1	0	1	1	1	1	1	0	1	1	1	1	1	1	1	0	1	0	1	0	1	4	4	4	4	5	4
37	38	1	1	3	1	2	2	5	2	2	10	1	10	1	1	1	1	1	0	1	0	0	1	1	1	0	1	1	1	1	1	0	1	1	1	1	1	0	0	0	1	1	1	3	4	5	5	5	5
38	34	1	2	1	1	1	2	1	1	2	7	2	8	1	1	0	0	0	0	1	0	0	1	1	1	1	1	1	1	1	1	1	1	1	1	1	1	0	1	0	1	0	1	4	4	4	5	5	5
39	38	2	2	1	1	2	1	1	2	1	3	2	16	1	1	0	0	0	1	1	1	1	0	1	0	0	1	1	0	1	0	0	0	0	0	1	1	0	0	1	0	0	0	3	3	2	5	5	4
40	34	2	1	1	1	1	3	1	4	2	8	2	8	1	1	0	0	0	1	1	0	0	1	0	0	0	1	1	1	0	1	1	1	1	1	1	1	1	1	0	1	1	1	4	4	4	4	4	4
41	36	2	2	1	1	3	2	1	1	1	4	2	8	1	1	1	1	1	0	0	1	1	0	1	1	1	0	1	1	0	0	0	0	0	0	0	0	1	1	0	1	1	1	1	2	5	2	1	5
42	23	1	2	2	1	1	1	2	2	2	3	2	8	1	1	1	1	0	0	1	0	0	1	0	1	0	1	1	1	1	1	1	1	1	1	1	1	1	1	0	1	1	1	5	5	5	4	5	5
43	37	1	1	1	1	1	2	1	3	4	7	2	8	1	1	0	0	0	0	1	0	0	1	1	1	1	1	1	1	1	1	0	1	1	1	1	1	0	1	0	1	0	1	4	4	4	4	4	4
44	38	1	1	1	1	1	2	1	4	1	7	2	8	1	1	1	1	1	1	1	1	0	0	1	0	0	1	0	0	0	0	1	1	1	1	1	0	1	1	0	1	1	0	5	5	5	5	5	5
45	42	2	1	3	1	3	1	5	4	1	1	2	16	1	1	0	1	1	0	1	1	0	1	1	0	0	1	1	1	0	1	1	1	1	1	1	0	1	1	1	0	0	1	5	5	5	4	5	5
46	24	2	2	1	1	1	2	1	2	4	15	2	8	1	1	0	0	0	0	1	0	0	1	1	1	1	1	1	1	1	1	1	1	1	1	1	1	1	1	0	0	1	1	4	4	4	4	4	4
47	43	2	2	1	1	3	2	1	1	1	16	1	16	1	1	1	1	0	1	1	0	0	1	0	1	0	1	0	0	1	1	0	1	1	0	1	1	1	1	0	1	1	1	5	5	5	3	5	5
48	39	2	1	1	1	1	2	1	3	5	14	2	8	1	1	1	1	0	1	1	1	0	1	1	1	0	1	1	0	0	1	0	1	1	1	1	1	1	1	1	1	1	1	4	4	4	5	3	4
49	44	1	2	3	1	3	2	3	2	2	2	1	8	1	1	1	1	0	1	1	0	1	1	1	0	1	1	1	0	1	1	0	1	1	0	0	1	1	1	0	1	1	1	5	5	5	4	4	5
50	37	1	1	1	1	1	1	1	3	3	8	2	8	1	1	1	1	0	1	1	1	0	1	0	1	1	1	1	1	0	1	1	1	1	1	1	1	1	1	1	1	1	1	3	4	5	5	5	5
51	33	1	1	3	1	3	1	5	2	1	5	1	8	1	1	0	0	0	1	1	0	0	1	0	0	0	1	1	1	0	1	1	1	1	1	1	1	1	1	0	1	1	1	4	4	4	4	4	4
52	32	1	1	1	1	3	2	1	1	5	12	2	8	1	1	0	0	0	1	1	1	0	1	0	1	1	1	1	1	0	1	1	1	1	1	1	1	1	1	0	1	1	1	4	4	5	5	5	5
53	32	1	3	1	1	3	3	1	2	8	12	2	12	1	1	0	1	0	1	1	0	0	1	0	1	1	1	0	1	0	0	1	0	1	0	0	1	0	1	0	0	1	0	5	5	5	4	4	4
54	35	1	1	3	1	3	2	5	5	1	8	1	8	1	1	1	0	0	0	1	0	0	1	0	1	1	1	0	1	1	1	0	1	1	1	1	1	1	1	0	1	1	1	5	5	2	4	5	5
55	36	2	1	1	1	1	1	1	1	2	8	1	8	1	1	0	0	0	0	1	1	1	1	1	1	1	1	0	0	1	1	0	1	1	1	1	1	1	1	0	0	1	1	4	2	2	2	2	2
56	24	2	3	1	1	3	1	1	2	2	9	2	8	1	1	1	1	0	1	1	0	0	1	0	1	1	1	1	0	0	1	0	1	1	1	1	1	1	1	0	0	0	1	5	5	5	5	5	5
57	35	2	2	1	1	3	1	1	1	1	16	1	16	1	1	1	0	0	1	1	0	1	1	0	0	1	1	1	0	0	1	0	1	1	1	1	0	1	0	0	1	1	0	5	5	5	5	5	5
58	24	1	2	1	1	1	2	1	1	4	9	2	9	0	1	0	1	0	0	1	0	1	1	0	0	1	0	0	1	1	1	1	1	1	1	0	0	1	0	0	1	1	1	2	3	5	2	3	5
59	35	2	2	1	1	1	1	1	2	3	7	2	8	1	0	1	1	1	0	1	0	0	1	0	1	1	1	1	0	1	1	1	1	1	1	1	1	1	1	0	1	1	1	5	5	5	4	2	3
60	39	2	2	1	1	1	1	4	1	2	7	2	8	1	1	1	1	0	0	1	0	0	1	1	0	1	0	0	1	1	1	0	1	1	1	1	1	1	1	0	1	1	1	5	5	5	5	5	5
61	47	2	1	1	1	1	1	1	1	2	1	1	16	1	1	1	0	1	1	0	1	0	0	1	1	0	0	0	1	0	0	1	1	1	1	1	0	1	0	1	1	1	1	2	4	5	5	5	2
62	35	1	3	1	1	3	1	1	3	1	8	1	8	1	1	0	0	0	1	1	0	1	0	1	0	0	1	1	1	0	0	1	1	1	1	1	0	1	1	1	1	1	1	3	5	5	5	5	5
63	36	2	2	1	1	1	1	1	5	3	5	2	8	1	1	1	1	0	1	1	1	0	1	0	0	0	1	0	1	1	1	0	1	1	1	0	1	1	1	1	1	1	1	5	5	5	4	4	5
64	33	1	1	1	1	3	2	1	2	1	4	1	8	1	1	0	0	0	1	1	0	0	1	0	0	0	1	1	1	0	1	1	1	1	1	1	1	0	0	1	0	0	0	5	5	4	4	4	4
65	33	1	2	1	1	1	2	1	4	2	12	2	8	1	1	0	0	0	0	1	1	0	1	1	0	1	1	1	1	1	1	1	1	1	1	1	1	0	1	0	1	0	1	4	4	4	4	4	4
66	32	1	2	1	1	1	2	1	2	3	1	1	8	1	1	0	0	1	1	1	0	0	0	1	1	0	1	1	1	0	0	1	1	1	1	1	1	0	1	0	1	0	1	4	4	4	5	4	5
67	36	2	2	1	1	3	1	5	2	1	5	1	8	1	1	0	1	0	1	1	0	0	1	0	1	0	1	1	1	0	1	1	1	1	1	1	1	0	0	1	0	0	0	5	5	5	5	5	5
68	24	1	1	1	1	1	1	1	3	1	4	1	8	1	0	1	1	0	1	1	0	0	1	1	1	0	1	1	1	0	1	0	1	1	1	1	1	1	1	1	1	0	0	4	4	5	5	5	5
69	32	2	1	5	1	1	2	1	2	5	11	2	8	1	1	1	0	0	0	1	0	0	1	1	1	0	1	0	1	1	1	0	1	1	0	1	1	1	1	0	1	0	0	4	4	5	5	5	5
70	35	1	1	1	1	3	2	1	3	6	7	1	16	1	1	1	0	0	1	1	0	0	1	1	1	1	1	1	1	1	1	1	1	1	1	1	1	0	1	0	1	1	0	4	4	4	4	4	2
71	34	2	2	1	1	1	2	1	2	2	1	2	8	1	1	1	1	0	0	1	0	0	1	1	1	0	1	1	0	1	1	0	0	1	1	1	1	1	1	1	0	0	1	3	3	4	5	4	5
72	31	2	2	1	1	1	3	1	1	1	8	2	8	1	1	1	1	0	1	1	0	0	1	1	1	0	1	1	1	0	1	0	1	1	1	1	1	1	1	1	1	1	1	2	5	5	5	5	5
73	42	2	1	3	1	3	1	5	3	1	5	2	8	1	1	1	1	0	1	1	0	0	1	1	1	1	1	1	1	1	1	1	1	1	1	1	1	1	1	0	0	0	1	4	4	4	5	5	5
74	36	2	3	1	1	1	2	1	2	1	7	2	8	1	1	1	1	1	1	0	0	0	0	1	1	1	1	0	1	1	1	0	1	1	1	1	1	1	1	1	0	1	1	4	4	5	5	4	5
75	31	2	1	1	1	1	3	1	1	1	8	2	8	1	1	1	1	0	0	1	1	0	1	0	1	0	1	1	1	0	1	0	1	1	1	1	1	1	1	1	0	1	1	3	3	5	5	5	5
76	23	2	3	1	1	3	2	1	2	1	7	1	8	1	1	1	1	1	0	1	1	0	1	1	0	0	1	0	0	1	1	0	1	1	1	1	0	1	0	0	1	1	0	5	5	4	5	5	5
77	33	1	1	1	1	1	1	1	5	1	8	1	8	1	1	1	0	0	1	1	0	0	1	0	1	0	1	0	1	0	1	0	1	1	1	1	1	1	1	1	1	1	1	5	5	5	5	5	5
78	34	1	2	1	1	1	2	1	1	1	4	1	8	1	1	1	1	0	0	1	1	0	1	0	1	0	1	1	1	1	1	1	1	1	1	1	1	1	1	1	0	1	1	3	3	1	4	5	2
79	45	1	1	1	1	1	2	1	1	3	6	1	16	1	1	0	0	0	1	1	0	0	1	1	1	1	1	1	1	1	1	1	1	1	1	1	1	1	1	0	0	0	1	4	4	4	4	4	4
80	34	2	2	3	2	2	2	5	1	4	10	2	10	1	1	0	0	0	1	1	0	0	1	0	0	0	1	1	1	0	1	1	1	1	1	1	1	1	1	0	1	1	1	4	4	4	4	4	4
81	41	1	2	1	1	2	3	1	2	6	10	2	10	1	1	1	1	0	1	1	1	0	1	1	0	0	1	1	1	0	1	1	1	1	1	1	1	1	1	0	0	1	1	4	5	5	5	5	5
82	24	1	2	1	1	1	2	1	4	1	7	2	8	1	1	1	0	0	1	1	0	0	1	1	1	0	1	0	0	0	1	1	1	0	1	1	1	1	1	1	1	1	1	5	5	5	4	5	5
83	32	2	1	1	1	2	1	1	1	1	5	2	8	1	1	0	0	0	1	1	0	0	1	0	0	1	1	1	1	1	1	0	1	1	1	1	1	1	1	0	1	1	0	4	4	4	5	5	4
84	32	2	2	1	1	3	2	1	2	2	7	1	8	1	1	1	1	1	0	1	1	0	1	1	1	0	1	0	1	0	1	1	1	1	1	1	1	1	1	1	0	1	0	4	4	4	4	4	4
85	25	1	2	1	1	2	1	2	3	7	13	2	16	1	1	0	0	0	1	1	0	0	1	0	0	0	1	1	1	0	1	1	1	1	1	1	1	0	0	1	0	0	0	5	5	5	4	4	4
86	32	2	1	1	1	3	2	1	4	2	12	2	12	1	1	1	1	0	1	1	0	0	1	0	1	1	1	1	1	1	1	0	1	1	1	1	1	1	1	1	1	0	1	2	2	5	5	5	5
87	45	2	2	1	1	1	2	1	1	4	2	2	8	1	1	1	1	0	1	1	1	0	1	0	1	0	1	0	1	0	1	0	1	1	1	1	1	1	1	0	0	0	1	5	5	5	5	5	5
88	35	2	3	1	1	2	2	2	1	1	9	2	8	1	1	1	1	0	1	1	1	1	1	0	1	1	1	0	0	1	1	0	1	1	1	1	1	1	0	1	0	0	0	5	5	5	5	5	5
89	36	1	1	1	1	2	1	1	1	1	4	1	8	1	1	0	0	1	1	1	0	0	1	0	0	0	1	1	1	0	1	1	1	1	1	1	1	0	0	1	0	0	0	5	5	5	5	5	5
90	24	2	1	1	1	3	1	1	1	2	9	2	8	1	1	1	1	0	1	1	0	1	1	0	1	1	1	1	0	1	1	0	1	1	1	1	0	1	0	1	0	1	1	5	5	1	5	5	5
91	45	2	1	1	1	3	1	1	5	2	6	2	8	1	1	1	1	1	1	1	0	0	0	1	1	0	1	1	0	0	0	1	1	1	1	1	1	1	0	0	1	0	0	5	4	5	4	4	5
92	24	2	2	1	1	2	1	1	2	1	4	2	8	1	1	0	0	0	1	1	0	0	1	0	0	0	1	1	1	0	1	1	1	1	1	1	1	1	1	0	1	1	1	4	4	4	4	4	4
93	24	1	2	1	1	3	2	1	2	5	1	2	8	1	1	0	1	0	0	1	0	1	1	1	0	1	1	1	1	1	1	1	1	1	1	1	1	0	0	1	0	0	1	5	5	5	5	5	4
94	20	2	1	1	1	2	1	1	1	1	4	1	8	1	1	0	0	0	1	1	0	0	1	0	0	0	1	1	1	0	1	1	1	1	1	1	1	0	0	1	0	0	0	5	5	4	4	4	4
95	38	1	1	1	1	1	2	1	2	2	11	2	8	1	1	1	1	1	0	1	1	1	1	0	0	1	1	1	0	0	1	0	0	1	1	1	1	1	1	0	0	0	1	4	2	2	1	1	1
96	36	1	1	1	1	2	2	1	2	7	7	1	16	1	1	0	0	0	0	1	1	0	1	1	1	0	1	1	0	0	1	1	1	1	1	1	1	1	0	1	0	1	1	5	5	5	5	5	5
97	39	2	1	1	1	2	1	5	2	1	5	2	8	1	1	0	0	0	1	1	0	0	1	0	0	1	1	1	1	0	1	1	1	1	1	1	1	1	1	0	1	0	1	4	4	4	4	4	4
98	32	1	1	1	1	3	2	1	2	5	11	2	8	1	1	0	0	0	1	1	0	0	1	0	0	0	1	1	1	0	1	1	1	1	1	1	1	0	1	0	1	1	1	4	4	4	4	4	4
99	33	1	2	1	1	2	2	8	2	7	8	1	8	1	1	0	0	0	1	1	0	0	1	1	1	0	1	1	1	1	1	1	1	1	1	1	0	0	0	1	1	0	1	4	5	5	5	5	5
100	32	1	2	1	1	3	2	1	1	5	8	2	8	1	1	0	1	0	0	1	0	0	1	0	0	0	1	1	1	1	1	0	1	0	1	1	1	0	0	1	0	0	1	5	5	5	5	5	5
101	35	1	3	1	1	1	2	5	3	4	8	2	8	1	1	0	0	0	0	1	1	0	1	0	0	0	1	1	0	1	1	1	1	1	1	1	1	1	1	0	1	1	1	4	4	4	4	5	5
102	36	1	2	1	1	3	2	1	2	5	1	2	8	1	1	1	0	0	1	0	0	1	1	0	0	0	1	1	0	0	1	1	1	1	0	0	1	1	0	0	0	0	0	4	5	4	4	3	5
103	34	2	2	1	1	1	1	1	1	2	4	2	8	1	1	0	1	1	1	1	0	0	1	0	0	0	1	1	1	0	1	1	1	1	1	1	1	1	1	0	1	1	0	5	5	5	5	5	5
104	24	2	2	1	1	1	1	7	3	1	5	2	8	1	1	1	1	0	1	1	0	0	1	0	0	0	1	1	1	0	1	1	1	1	1	1	1	1	1	0	1	1	1	4	5	5	5	5	5
105	33	1	1	1	1	1	1	1	3	1	3	2	8	1	1	0	1	0	1	1	0	0	1	0	0	0	1	1	1	0	1	1	1	1	1	1	1	0	0	0	1	1	1	4	4	4	4	4	4
106	35	1	3	1	1	3	2	1	1	3	11	1	11	0	1	0	1	0	0	1	0	0	1	0	1	1	1	1	1	1	1	1	1	1	1	1	1	1	1	0	1	1	1	1	4	5	1	5	2
107	36	1	1	1	1	1	1	1	5	1	4	2	8	1	1	0	0	0	1	1	0	0	1	0	1	0	1	0	0	0	1	1	1	1	1	1	1	0	0	0	0	1	1	2	1	4	1	4	4
108	20	1	1	1	1	1	2	1	1	4	10	2	8	1	1	0	0	0	1	1	0	0	1	0	0	0	1	1	0	0	1	1	1	1	1	1	1	0	0	1	0	0	0	2	5	4	4	4	4
109	39	1	1	2	1	1	1	1	5	1	8	2	8	1	1	1	0	1	0	1	0	0	1	1	0	1	1	1	1	0	1	0	1	1	1	1	1	1	1	0	1	0	1	2	5	5	5	5	5
110	24	1	3	1	1	1	1	1	2	3	14	2	16	1	1	1	0	0	1	1	0	0	1	0	1	1	1	0	1	1	1	1	1	1	1	1	1	1	1	1	1	0	1	2	1	1	2	3	1
111	32	1	2	1	1	1	2	1	5	1	9	1	8	0	1	1	1	0	1	1	1	1	1	1	1	0	1	0	0	1	1	0	1	1	1	1	1	1	1	1	1	1	1	4	5	4	3	4	5
112	23	2	2	1	1	1	2	1	3	7	7	1	8	1	1	1	0	0	1	1	0	0	1	0	0	0	1	1	1	0	1	1	1	1	1	1	1	1	1	0	1	1	1	4	4	4	4	4	4
113	31	1	3	1	2	1	1	3	3	2	11	2	8	1	1	0	0	0	1	1	0	0	0	1	1	1	0	0	0	1	0	1	1	1	1	1	1	0	0	0	1	1	1	5	5	5	4	4	4
114	31	1	2	1	1	3	2	1	2	5	1	2	8	1	1	0	0	0	1	1	0	0	1	1	1	1	1	1	1	0	1	1	1	1	1	1	1	1	1	1	1	0	1	2	1	4	1	4	1
115	37	1	2	3	1	2	2	5	5	5	2	1	8	1	1	0	0	0	1	1	0	0	0	1	1	1	0	1	1	0	1	1	1	1	1	0	0	1	1	0	1	1	1	3	3	3	3	3	1
116	24	1	1	2	1	3	2	8	3	1	4	1	8	1	1	0	0	0	1	1	0	0	1	0	0	0	1	1	1	0	1	1	1	1	1	1	1	1	1	0	1	1	1	4	4	4	4	4	4
117	19	1	1	3	1	2	1	2	2	5	2	2	8	1	1	0	1	1	0	0	1	1	0	1	1	1	0	0	1	0	1	1	1	1	1	1	1	0	0	1	0	0	0	3	3	3	3	3	3
118	24	1	2	1	1	3	2	1	1	5	1	2	8	1	1	1	1	0	1	1	0	0	1	1	1	1	1	1	1	1	1	1	1	1	1	1	1	1	1	0	1	1	1	1	3	5	5	5	5
119	38	1	2	1	2	1	2	1	2	4	10	2	10	1	1	0	0	0	1	1	0	1	1	1	1	0	1	0	1	0	1	1	1	1	1	1	1	1	0	1	0	1	1	2	5	5	5	5	5
120	22	1	2	2	1	3	2	2	4	1	7	1	8	1	1	1	0	0	0	1	1	0	1	0	1	0	1	1	1	1	1	1	1	1	1	1	1	1	0	0	1	0	1	4	4	4	4	5	4
121	39	1	3	3	1	2	2	4	2	7	12	1	8	1	1	0	0	0	1	1	0	1	1	1	1	1	1	0	1	1	1	0	1	1	1	1	1	1	0	0	0	0	1	4	4	5	5	5	5
122	22	1	1	2	1	3	2	2	5	1	6	2	8	1	1	0	1	0	0	1	0	0	1	1	1	1	1	1	0	0	1	0	1	1	1	1	1	1	0	1	0	0	1	5	5	5	3	5	5
123	37	1	2	1	1	1	1	1	3	1	8	2	8	1	1	0	0	0	1	1	0	0	1	0	0	0	1	1	1	1	1	1	1	1	1	1	1	1	1	0	1	0	1	4	4	4	4	4	4
124	32	1	1	1	1	3	2	1	1	5	7	1	16	1	1	0	0	0	1	1	0	0	1	0	0	0	1	1	1	0	1	1	1	1	1	1	1	1	1	0	1	1	1	4	4	4	4	4	4
125	24	1	2	1	1	3	2	1	2	5	1	2	8	1	1	1	1	0	1	1	0	1	1	0	0	1	1	1	1	0	1	1	1	1	1	1	1	0	0	1	0	1	1	2	2	5	5	5	5
126	23	2	1	3	2	1	1	7	3	3	2	2	8	1	1	0	1	0	1	1	0	0	1	1	1	1	1	0	1	1	1	1	1	1	1	1	1	1	1	1	1	0	1	3	4	5	5	5	5
127	33	2	3	1	1	1	1	4	4	2	12	2	12	1	1	0	1	0	1	1	0	0	1	0	1	0	1	1	1	0	1	1	1	1	1	1	1	0	0	1	0	0	0	5	5	5	5	5	5
128	31	1	2	1	1	2	2	1	1	1	8	2	8	1	0	1	1	1	1	1	1	1	1	0	1	1	1	0	1	0	1	1	1	1	1	0	1	1	0	0	1	0	0	5	5	5	5	5	5
129	32	1	1	3	1	2	1	5	5	1	3	2	12	1	1	0	0	0	1	1	0	0	1	0	0	0	1	1	1	0	1	1	1	1	1	1	1	0	0	1	0	0	0	5	5	5	5	5	5
130	22	1	3	1	1	3	2	1	5	1	12	2	12	1	1	0	0	0	1	1	0	0	1	0	0	0	1	1	1	0	1	1	1	1	1	1	1	1	1	0	1	1	1	4	4	4	4	4	4
131	33	1	2	1	1	3	2	1	2	5	1	2	8	1	1	0	0	0	1	1	0	1	1	0	0	0	1	1	1	0	1	0	1	1	1	1	1	1	0	1	0	0	1	5	5	5	5	5	5
132	36	1	1	1	2	1	1	1	4	8	7	1	8	1	1	0	1	0	1	1	0	0	1	1	0	0	1	1	1	0	1	1	1	1	1	1	1	1	0	1	0	0	1	5	5	5	5	5	5
133	35	1	1	1	1	1	2	1	5	4	12	1	12	1	1	0	0	0	1	1	0	0	1	1	0	0	1	1	1	1	1	1	1	1	1	1	1	0	0	1	0	0	1	5	5	4	5	4	4
134	33	1	1	1	1	3	2	1	4	1	16	2	16	1	1	0	0	0	0	1	0	1	1	1	1	0	1	0	1	1	1	0	1	1	0	1	1	1	0	1	0	0	1	4	4	5	5	5	5
135	32	1	2	1	1	3	2	1	1	1	8	1	8	1	1	1	1	1	0	1	0	0	1	1	1	1	1	1	1	1	1	0	1	1	1	1	1	1	1	0	1	1	1	4	4	5	4	5	5
136	35	2	1	1	1	1	2	1	2	7	2	2	8	1	1	0	1	0	1	1	0	0	1	1	1	1	1	1	1	0	1	1	1	1	1	1	1	1	1	0	1	1	1	4	5	5	5	5	5
137	36	1	3	2	1	1	2	8	3	5	2	2	8	1	1	1	1	0	1	1	0	0	1	1	0	0	1	1	1	0	1	0	1	1	1	1	1	1	0	1	1	1	1	1	5	5	5	5	5
138	24	2	3	3	1	3	2	7	1	1	6	2	8	1	1	1	1	0	1	1	0	0	1	0	0	0	1	1	1	0	1	1	1	1	1	1	1	1	1	0	1	1	1	4	5	5	5	5	5
139	35	2	1	1	1	3	2	1	1	1	8	1	16	1	1	0	0	0	1	1	0	0	1	0	0	0	1	1	1	0	1	1	1	1	1	1	1	1	1	0	1	1	1	5	5	5	5	5	5
140	23	2	2	2	1	1	1	6	4	7	7	2	8	1	1	1	1	0	1	1	0	0	1	1	0	0	1	1	1	0	1	1	1	1	1	1	1	1	1	0	1	1	1	5	5	5	1	5	3
141	31	2	3	1	1	1	3	1	5	1	8	1	8	1	1	0	1	0	1	1	0	0	1	1	1	1	1	1	1	1	1	1	1	1	1	1	1	1	1	1	1	0	1	3	4	1	3	1	1
142	32	1	1	1	1	1	2	5	2	2	4	1	12	0	1	0	1	0	1	0	0	0	1	1	0	0	0	1	1	1	1	1	1	1	1	1	1	0	0	1	0	0	0	5	5	2	5	5	5
143	39	2	2	1	1	2	1	2	1	2	2	2	8	1	1	0	0	0	1	1	0	0	1	0	0	0	1	1	1	0	1	1	1	1	1	1	1	0	0	1	0	0	0	5	5	4	4	4	4
144	39	2	1	1	1	1	1	1	2	6	14	2	16	0	1	0	1	0	1	1	0	0	1	1	0	0	1	1	1	1	0	1	1	1	1	1	1	0	0	1	0	0	0	4	5	5	5	5	5
145	35	1	1	2	1	3	2	8	2	1	6	2	8	1	1	1	1	0	1	1	1	0	1	1	0	1	1	1	0	1	1	1	1	1	1	1	1	1	1	0	1	0	1	5	5	5	5	5	5
146	35	1	1	1	1	1	1	1	4	1	8	2	8	1	1	1	1	0	1	1	0	0	1	1	0	0	1	1	0	0	0	1	1	1	1	0	1	0	0	0	1	1	1	5	5	5	5	5	5
147	22	2	1	1	1	2	2	1	1	5	7	2	8	1	1	0	0	0	1	1	0	0	1	0	0	0	1	1	1	0	0	0	0	0	0	0	0	1	1	0	1	1	1	5	5	5	5	5	5
148	22	1	2	1	1	3	1	1	3	1	4	2	8	1	1	0	0	0	1	1	0	0	1	0	0	0	1	1	0	1	0	0	0	0	0	0	0	1	1	0	1	1	1	5	5	5	5	5	5
149	33	1	1	1	1	2	2	1	1	2	4	2	8	1	1	0	0	0	1	1	0	0	1	0	0	0	1	1	1	0	1	1	1	1	1	1	0	1	1	0	1	1	1	4	4	4	4	4	4
150	36	2	3	1	1	3	2	1	3	1	9	1	16	1	1	0	0	0	1	1	0	0	1	0	0	0	1	1	1	0	1	1	1	1	1	1	1	1	0	0	0	0	0	5	5	5	4	5	5
151	35	2	2	1	1	2	1	1	1	1	2	2	8	1	1	0	0	0	0	1	0	1	1	0	0	0	0	1	1	0	1	1	1	0	0	1	0	1	1	1	0	0	0	5	5	5	5	5	4
152	36	1	3	1	1	1	2	1	3	1	16	2	16	1	1	1	0	0	0	1	0	0	1	1	0	0	1	1	1	0	1	1	1	1	1	1	1	1	1	1	1	1	1	5	5	5	4	5	4
153	35	2	2	1	1	2	1	1	3	5	1	2	8	1	1	0	0	0	1	1	1	0	1	1	1	0	1	1	1	0	1	1	1	1	1	1	1	0	0	1	0	0	0	5	5	5	4	4	4
154	20	2	1	1	1	1	1	1	3	5	1	2	8	1	1	0	1	0	1	1	0	1	1	1	1	0	1	1	1	0	1	0	1	1	1	0	1	1	1	0	0	0	1	4	5	5	4	5	5
155	36	1	2	1	1	3	2	1	3	3	5	1	10	1	1	1	1	1	1	1	1	0	1	1	0	1	1	1	1	0	1	1	1	1	1	1	1	1	1	0	0	0	1	4	2	2	4	1	2
156	24	2	1	1	1	2	1	1	1	2	15	2	16	1	1	0	1	0	0	1	0	1	1	1	1	1	0	0	0	1	1	1	0	1	0	0	1	0	0	0	0	0	1	4	4	5	5	5	1
157	32	1	2	1	1	3	1	1	2	1	1	2	8	1	1	1	1	0	1	1	0	0	1	1	1	0	1	1	1	0	1	0	1	1	1	0	1	0	0	1	1	0	1	4	3	5	4	5	5
158	33	2	3	3	1	2	1	2	2	2	14	1	16	1	1	1	0	0	0	1	0	0	1	1	1	0	1	0	0	0	0	1	1	1	1	1	1	1	0	0	1	1	0	5	5	5	5	5	5
159	33	1	1	1	1	3	1	1	1	1	4	2	16	1	1	0	0	0	1	1	1	1	1	1	0	0	1	1	1	0	1	1	1	1	1	1	1	0	0	1	0	0	0	5	5	5	5	5	5
160	32	1	1	1	1	2	2	1	3	2	1	1	16	1	1	0	0	0	1	1	1	1	1	1	1	0	1	1	1	0	1	0	1	1	1	1	0	1	0	1	0	0	0	3	5	5	4	5	5
161	36	2	3	1	2	1	1	1	1	1	6	2	8	1	1	0	0	1	0	1	1	0	0	0	0	0	0	1	1	0	1	0	1	0	1	0	1	1	0	1	1	0	0	2	5	5	5	5	4
162	24	2	2	3	1	2	2	5	4	2	7	2	16	1	1	1	1	0	1	1	0	0	0	1	0	0	1	1	0	0	0	1	1	1	1	1	0	0	1	0	1	0	0	5	5	5	5	5	5
163	32	1	1	1	1	1	1	1	1	1	3	2	16	1	1	1	1	0	0	1	1	0	1	0	0	0	1	1	1	1	1	1	1	1	1	1	1	0	0	1	0	0	0	4	1	4	2	2	4
164	23	1	1	1	1	2	2	2	4	1	11	2	8	1	1	0	0	0	1	1	0	0	1	0	0	0	1	1	1	1	1	1	1	1	1	1	1	0	1	0	1	0	1	4	4	4	4	4	4
165	48	1	1	1	1	3	2	1	2	4	17	1	16	1	1	0	0	0	1	1	0	0	1	0	0	0	1	1	1	0	1	1	1	1	1	1	1	0	0	1	0	0	0	3	3	5	5	5	4
166	36	2	2	3	1	1	1	1	1	1	6	2	8	1	1	0	0	0	0	1	0	0	1	0	0	0	1	1	1	1	1	1	1	1	1	1	1	0	0	1	0	0	0	4	4	1	4	4	4
167	44	1	1	1	1	1	2	2	1	3	6	2	8	1	1	0	0	0	1	1	0	0	1	0	0	0	1	1	1	0	1	1	1	1	1	1	1	0	0	1	0	0	0	4	4	5	4	5	5
168	36	1	1	1	1	1	1	1	1	3	6	2	8	1	1	0	0	0	1	1	0	0	1	1	1	1	1	1	1	1	1	0	1	1	1	1	1	0	1	0	1	0	0	4	4	4	1	4	5
169	35	1	1	1	1	2	2	1	2	2	8	2	8	1	1	0	0	0	1	1	1	1	0	1	1	1	0	0	1	0	1	1	1	1	1	1	1	0	0	1	0	0	0	5	5	5	5	5	5
170	36	2	2	1	1	1	1	1	2	3	1	2	8	1	1	1	0	0	1	0	0	0	0	1	1	0	1	0	1	1	0	1	1	1	0	1	1	1	1	0	1	0	0	4	4	5	5	5	5
171	47	2	1	1	2	2	2	5	2	1	6	2	8	1	1	1	1	1	0	1	1	0	0	1	1	0	1	0	1	1	1	0	1	1	0	0	1	1	1	0	1	1	1	2	4	5	3	5	1
172	36	1	3	1	1	1	2	1	3	6	19	2	8	1	1	1	1	0	0	1	0	0	1	1	1	1	1	1	1	0	0	1	1	1	1	1	1	0	0	0	1	1	1	5	4	4	4	4	1
173	33	1	2	3	1	1	1	2	2	5	7	2	12	0	1	0	0	0	0	1	0	0	1	0	0	0	1	1	1	0	1	1	1	1	1	1	1	0	0	1	0	0	0	5	5	5	5	5	5
174	32	1	2	1	1	2	2	1	4	1	2	1	8	1	1	0	0	0	0	1	0	1	0	0	0	0	1	1	1	1	1	0	0	1	1	1	1	0	0	1	0	0	0	5	5	5	5	5	5
175	35	1	3	1	1	2	2	3	4	1	15	2	8	1	1	1	0	0	0	1	0	0	1	1	1	1	0	1	1	1	1	1	1	1	1	1	1	0	1	0	1	0	1	4	4	1	1	1	1
176	32	2	1	1	1	2	3	3	1	2	2	1	8	1	1	1	0	0	1	0	0	0	1	1	1	0	0	1	0	1	1	1	1	0	1	1	0	1	1	0	0	0	1	4	5	5	5	5	5
177	36	1	2	1	1	1	1	1	3	6	12	2	8	1	1	0	0	0	1	1	1	1	0	1	1	1	1	1	1	0	0	0	1	1	0	0	0	1	0	0	1	1	1	3	3	4	1	1	3
178	24	2	1	1	2	1	2	1	3	3	4	2	10	1	1	1	1	1	0	1	1	0	1	1	1	1	1	0	0	1	0	0	1	1	0	0	0	1	1	0	1	1	1	2	1	4	3	4	1
179	48	1	3	1	1	2	1	5	4	2	6	1	8	1	1	0	0	0	1	1	0	0	1	0	0	0	1	1	1	0	1	1	1	1	1	1	1	0	1	0	1	1	1	4	4	4	4	4	4
180	35	2	2	1	1	3	2	1	3	2	6	1	16	1	1	0	1	0	1	1	0	0	1	1	1	1	1	0	1	0	0	1	1	1	1	1	0	1	0	0	0	1	0	5	5	4	4	5	5
181	34	2	1	1	2	1	1	3	1	1	8	2	8	1	1	0	1	0	0	1	0	0	1	1	1	0	1	1	1	0	1	1	1	1	0	1	1	0	0	1	0	0	0	5	5	5	5	5	5
182	38	2	1	1	1	1	1	1	3	1	6	2	8	1	1	1	1	0	0	1	0	0	1	1	1	0	1	1	1	0	1	0	1	1	1	1	1	1	1	1	1	0	1	5	5	5	5	3	5
183	35	2	1	1	1	1	2	1	1	4	6	1	8	1	1	0	0	0	1	0	1	1	1	1	1	1	0	0	1	0	1	1	1	1	1	1	1	0	0	0	1	1	1	5	5	3	1	1	2
184	21	2	3	1	1	1	1	7	3	3	11	2	8	1	1	1	0	1	1	0	1	0	0	1	0	0	0	1	1	0	1	0	1	1	1	1	1	1	1	0	0	1	0	5	5	5	4	5	5
185	41	2	2	1	1	1	1	1	1	1	4	2	8	1	1	0	0	0	1	0	1	0	1	1	0	0	1	1	1	0	1	1	1	1	1	1	1	1	1	0	1	0	0	5	5	4	4	4	4
186	46	2	3	3	1	2	2	4	2	5	14	1	14	1	1	1	1	0	1	1	0	0	1	1	1	0	0	1	1	1	1	0	1	1	0	1	1	1	1	1	1	1	1	4	4	5	5	5	5
187	36	1	1	1	1	2	1	1	2	1	10	2	10	1	1	1	1	0	1	1	1	0	1	0	1	1	1	1	1	0	1	1	1	1	1	1	1	1	0	1	1	1	1	3	4	4	4	4	4
188	35	1	1	1	1	3	3	1	1	8	2	1	8	1	1	1	0	0	1	0	0	0	1	1	1	0	1	0	1	1	0	1	1	1	0	1	1	1	1	0	1	0	0	4	4	5	5	5	5
189	45	2	2	3	1	2	2	2	2	2	4	2	10	1	1	1	1	0	1	1	1	1	0	0	0	0	1	1	1	0	1	1	1	1	1	1	1	0	0	1	0	0	0	3	3	4	4	4	1
190	39	1	2	1	1	3	2	1	3	6	2	2	8	1	1	1	0	0	1	0	0	0	1	1	1	0	1	0	1	1	0	1	1	1	0	1	1	1	1	0	1	0	0	4	4	5	5	5	5
191	31	1	2	1	1	3	2	1	3	6	2	2	8	1	1	1	1	0	1	1	0	1	1	0	1	0	1	0	1	1	1	0	1	1	1	1	1	1	1	0	1	1	1	5	5	5	2	5	5
192	34	1	3	1	1	2	2	2	1	5	12	2	12	1	1	0	1	0	1	1	0	0	1	0	1	1	1	0	1	0	1	0	1	1	1	1	1	1	1	1	0	0	1	5	5	5	5	5	5
193	35	1	2	1	1	1	1	1	2	1	8	1	8	1	1	1	1	0	1	1	0	0	1	0	0	0	0	1	1	0	1	1	1	0	0	1	1	0	0	1	0	0	0	3	3	3	3	3	3
194	22	1	3	1	1	2	1	1	2	2	12	2	8	1	1	1	1	0	0	1	0	0	1	0	0	0	1	1	1	0	1	1	1	1	1	1	1	0	1	0	1	0	1	5	5	5	5	5	5
195	32	1	2	1	1	2	3	1	3	1	12	2	8	1	1	0	1	1	0	1	1	0	1	1	1	0	1	1	1	1	0	0	1	1	1	1	1	1	1	1	1	1	1	2	4	4	4	4	1
196	36	1	1	1	1	1	2	1	1	3	1	1	8	1	1	0	1	0	0	1	1	0	1	1	1	0	1	1	1	1	1	1	1	1	1	1	1	1	1	0	1	1	1	4	4	4	5	5	4
198	33	2	2	2	1	1	1	2	1	2	10	2	10	1	1	0	0	0	1	1	0	0	1	1	1	1	0	0	1	0	1	1	0	0	0	1	1	0	0	1	0	0	0	5	5	5	5	5	4
199	35	1	3	1	1	3	2	1	3	8	14	1	16	1	1	1	1	1	0	1	1	0	0	1	1	0	1	0	1	1	1	0	1	1	1	1	1	1	1	1	1	1	1	2	4	5	3	5	5
200	21	2	1	1	2	2	1	1	2	1	5	2	8	1	1	0	0	0	1	1	0	0	1	0	0	0	1	1	1	0	1	1	1	1	1	1	1	0	0	1	1	1	0	5	5	5	5	5	5
201	36	1	3	1	1	2	1	2	2	2	14	2	14	1	0	1	1	0	1	1	0	0	0	1	1	0	1	0	0	0	0	1	1	1	1	1	0	0	0	1	1	1	1	4	4	4	4	4	4
202	39	2	3	1	1	1	1	1	4	1	6	2	8	1	1	1	1	1	0	1	1	0	1	1	1	1	1	0	1	1	1	1	1	1	1	1	1	1	1	1	0	1	0	4	4	5	4	5	4
203	38	2	1	1	1	1	2	1	2	4	10	1	10	1	1	1	1	1	0	1	1	1	1	1	1	0	1	0	0	1	1	0	1	1	1	1	0	1	0	0	1	0	0	4	5	5	5	5	5
204	37	2	2	1	1	1	2	1	3	1	6	1	8	1	1	0	0	0	0	1	0	0	1	1	1	1	1	1	1	1	1	1	1	1	1	1	1	1	1	0	1	0	0	4	4	4	4	4	4
205	33	1	1	1	1	3	2	1	2	1	8	1	16	1	1	0	1	0	0	1	0	0	1	1	1	1	1	0	1	1	1	0	1	1	1	1	1	1	0	1	0	1	1	4	4	5	5	5	5
206	32	2	2	1	1	2	1	1	2	2	8	2	8	1	1	0	0	0	1	1	1	0	1	1	1	1	1	1	0	1	1	0	1	1	1	1	1	1	1	0	1	1	1	3	5	3	1	5	3
207	43	1	1	1	1	2	1	1	4	1	8	2	8	1	1	0	1	0	0	1	0	0	1	1	1	0	1	1	1	1	1	0	1	1	1	1	1	1	1	1	0	0	0	5	5	5	5	5	5
208	24	1	1	1	1	3	2	1	1	1	1	1	16	1	1	0	1	0	0	1	1	1	1	0	0	1	1	1	0	0	1	0	1	1	1	1	1	1	1	0	0	0	1	5	5	5	4	5	5
209	45	1	2	1	1	1	2	1	2	3	2	1	8	1	1	1	1	0	0	1	0	1	1	0	1	1	1	0	1	0	1	0	0	1	1	1	0	0	1	0	0	0	0	5	3	5	4	3	4
210	34	1	2	1	1	1	2	1	4	1	6	2	8	1	1	0	0	0	1	1	0	0	1	1	1	0	1	1	0	0	0	1	1	1	1	1	0	1	1	0	0	1	1	4	4	4	4	4	4
211	41	1	1	1	1	1	2	1	3	3	2	2	8	1	1	0	0	0	0	1	1	1	0	1	1	0	0	1	1	1	1	0	1	1	1	1	1	0	1	0	1	0	1	4	4	4	4	5	4
212	36	1	2	1	1	2	2	1	1	1	6	1	8	1	1	0	0	0	1	1	1	0	1	1	1	0	1	1	1	0	1	1	1	1	1	1	1	0	0	1	0	0	0	4	4	4	4	4	4
213	35	1	1	1	1	2	1	1	4	1	13	1	16	1	1	1	1	0	0	1	1	0	1	1	1	1	1	1	1	0	1	1	1	1	1	1	1	0	1	0	1	1	1	1	1	5	2	2	5
214	24	2	1	1	2	1	2	1	2	1	2	2	8	1	1	0	0	0	1	1	0	0	1	1	1	1	1	1	1	1	1	1	1	1	1	1	1	1	1	0	1	0	1	1	2	3	2	4	4
215	36	1	1	3	1	2	2	5	3	1	3	1	8	1	1	0	0	0	1	1	0	1	1	0	1	1	1	1	1	0	1	1	1	1	1	1	1	1	1	1	1	1	1	3	3	5	1	5	5
216	35	1	1	1	1	3	2	5	5	1	4	2	8	1	1	1	1	1	1	1	0	0	1	1	0	1	1	1	1	1	1	1	1	1	1	1	1	1	1	0	1	1	1	5	5	1	1	2	3
217	42	1	1	1	1	2	1	1	5	8	7	2	8	1	1	0	0	0	0	1	1	0	1	1	1	1	1	1	1	1	1	0	1	1	1	1	1	1	1	0	1	0	1	4	4	4	4	4	4
218	38	1	2	1	1	1	2	1	1	1	6	2	8	1	1	0	0	0	0	1	0	0	1	0	0	0	0	1	1	1	1	1	1	1	1	1	1	0	1	1	1	0	0	4	3	5	5	5	5
219	42	1	2	1	1	1	2	1	2	4	6	2	8	1	1	0	0	0	1	1	1	1	1	0	1	1	1	0	0	0	0	0	1	1	1	1	1	1	0	0	1	1	1	5	2	1	2	1	2
220	20	2	1	3	1	1	2	1	1	7	2	2	8	1	1	0	0	0	0	1	0	0	1	1	1	1	1	1	1	1	1	1	1	1	1	1	1	0	0	1	0	0	1	5	5	5	5	5	5
221	31	1	1	1	1	3	1	1	2	1	6	1	8	1	1	0	0	0	1	1	0	0	1	0	0	0	1	1	1	0	1	1	1	1	1	1	1	1	0	1	0	0	1	4	4	5	5	5	5
222	39	1	2	1	1	2	3	1	2	1	6	2	8	1	1	1	1	0	0	1	1	0	1	0	0	0	0	0	1	1	1	0	1	1	1	1	1	1	1	0	0	1	1	5	5	5	5	5	5
223	34	2	2	5	1	1	1	2	1	1	5	2	8	1	1	1	1	0	0	1	1	0	1	1	0	0	1	1	1	0	1	1	1	1	1	1	1	0	0	1	1	1	1	3	3	4	5	5	5
224	24	1	1	3	1	2	1	8	2	5	10	2	10	1	1	1	1	0	1	0	0	1	0	0	0	1	1	1	0	1	1	1	1	1	1	0	1	0	1	0	0	0	0	5	5	5	5	5	5
225	35	1	1	1	1	2	1	1	1	1	6	2	8	1	1	0	0	0	1	1	0	1	1	0	0	0	1	0	0	0	1	1	1	1	1	1	1	1	1	0	0	0	1	4	4	4	4	4	5
226	36	1	2	1	1	3	2	1	2	8	17	1	16	1	1	1	1	0	0	1	0	1	1	1	1	0	1	1	1	0	0	1	1	1	0	1	1	1	1	1	1	1	1	5	5	5	4	5	5
227	32	2	2	3	1	1	1	1	3	2	10	2	10	1	1	0	1	0	1	1	0	0	1	1	0	0	1	1	1	0	1	0	1	1	1	1	1	1	1	0	0	0	1	4	4	5	3	4	5
228	34	1	1	1	1	1	2	1	1	4	15	1	15	1	1	0	1	0	0	1	0	0	1	1	1	1	1	1	1	1	1	1	1	1	1	1	1	1	1	0	1	0	1	4	4	5	5	5	5
229	38	2	1	1	1	2	1	1	1	2	4	2	16	1	1	0	1	0	1	1	1	0	1	1	1	1	1	1	1	1	1	0	1	1	1	1	1	0	1	1	1	0	1	4	5	4	5	5	5
230	37	1	3	1	1	3	2	1	1	8	12	1	12	1	1	1	1	0	0	1	1	0	1	1	1	0	1	0	1	1	1	1	1	1	1	1	1	1	0	0	0	1	1	5	5	5	5	5	5
231	39	2	2	3	1	2	1	5	3	6	2	2	8	1	1	0	0	0	1	1	1	0	1	1	1	0	1	0	1	0	1	0	1	1	1	1	1	1	1	1	0	0	0	5	5	5	4	5	5
232	23	1	1	1	1	3	2	1	5	1	6	1	16	1	1	0	1	0	0	1	1	0	1	1	1	1	1	0	1	0	0	0	1	1	1	1	1	1	1	1	1	1	1	5	5	5	5	5	5
233	20	2	3	1	1	2	1	1	5	2	12	2	12	1	1	0	0	0	0	1	1	0	1	0	0	0	1	1	1	1	1	1	1	1	1	1	1	1	0	1	0	1	1	5	5	5	5	5	5
234	23	1	1	1	1	3	2	1	1	7	8	1	16	1	1	1	1	0	1	1	1	0	1	1	1	0	1	1	1	1	0	1	1	1	1	1	1	1	0	1	1	1	1	4	5	5	4	5	5
235	31	1	1	1	1	2	2	1	1	7	7	1	8	1	1	0	0	0	0	1	0	0	1	1	1	1	1	1	1	1	0	1	1	1	1	1	1	1	1	0	1	0	1	4	4	4	4	4	4
236	34	2	2	1	1	1	2	1	2	1	8	2	8	1	1	1	1	0	0	1	1	0	1	1	1	1	1	1	1	1	1	1	1	1	1	1	1	1	1	1	1	1	1	2	5	5	5	5	5
237	38	1	1	1	1	3	1	1	4	1	6	2	8	1	1	1	1	0	1	1	0	0	1	1	0	1	1	1	1	1	1	1	1	1	1	1	0	1	1	1	1	1	0	5	5	5	4	4	1
238	36	1	1	1	1	2	1	1	3	8	4	2	8	1	0	1	1	0	1	1	0	0	0	0	0	0	1	1	1	1	1	0	1	1	1	1	0	1	1	0	0	1	0	5	5	5	5	5	5
239	33	1	2	1	1	3	2	1	3	6	5	2	8	1	1	1	0	0	1	1	0	0	1	0	0	0	1	1	1	0	1	1	1	1	1	1	1	1	1	1	1	0	1	4	5	5	5	3	5
240	36	2	1	3	1	2	1	1	1	1	6	2	8	1	1	1	0	0	0	1	0	0	1	1	1	0	1	0	1	1	1	0	1	1	0	0	1	0	1	0	1	0	0	4	4	5	5	5	5
241	38	1	1	1	1	2	2	2	3	5	3	1	16	1	1	0	1	1	1	1	0	0	1	1	1	1	1	0	1	1	1	0	1	1	1	1	1	1	0	1	1	1	1	4	4	5	5	5	5
242	36	2	2	1	1	2	1	1	1	2	8	2	8	1	1	0	0	0	0	1	1	0	1	0	1	0	1	1	1	0	1	1	1	1	1	1	1	1	1	1	1	0	0	1	3	1	2	1	1
243	46	1	1	1	2	1	1	3	1	1	1	2	8	1	1	0	0	0	1	1	0	0	1	0	0	0	1	1	1	0	1	0	1	1	1	1	1	1	1	0	1	1	1	5	5	5	5	5	2
244	39	1	2	1	1	2	2	1	3	4	4	1	8	1	1	1	1	0	1	1	1	0	1	1	0	0	1	1	1	0	1	1	1	1	1	1	1	1	1	1	1	1	1	4	4	5	5	5	1
245	44	2	3	3	1	2	1	8	1	1	7	2	16	1	1	0	0	0	0	1	0	0	1	1	0	0	1	1	1	0	1	1	1	1	1	1	1	0	0	1	1	0	0	5	5	5	5	5	5
246	36	1	1	1	1	2	1	1	4	1	4	2	8	1	1	0	0	0	1	1	0	0	1	0	0	0	1	1	1	0	1	1	1	0	0	0	0	0	1	0	0	0	0	5	5	5	5	5	5
247	48	1	1	3	2	1	3	5	1	1	6	2	8	1	1	1	0	0	0	1	0	0	1	1	1	1	1	1	1	1	0	0	0	1	1	1	1	1	0	1	0	1	1	4	4	5	4	5	5
248	24	2	2	1	1	2	1	1	2	2	1	2	8	1	1	1	1	1	0	1	1	0	1	0	0	1	1	1	1	0	0	1	0	1	1	1	1	0	1	0	1	1	1	4	4	4	1	3	5
249	36	2	2	1	1	1	1	1	2	2	1	2	16	1	1	0	1	0	1	1	0	0	1	1	1	1	1	1	1	1	0	1	1	1	1	1	0	0	0	1	1	1	1	5	5	5	5	5	5
250	39	1	2	1	2	1	1	3	3	2	3	2	8	1	1	0	0	0	1	1	0	0	1	0	0	0	1	1	1	0	1	0	1	1	1	1	1	1	1	1	1	1	1	5	5	5	5	5	5
251	36	2	1	1	1	1	1	1	1	1	6	2	8	1	1	0	1	0	0	1	1	0	1	0	0	0	1	1	0	0	0	1	1	1	1	1	1	1	1	0	1	1	1	4	5	4	1	3	5
252	33	2	3	1	2	2	1	2	2	2	14	1	16	1	1	0	0	0	1	1	0	0	1	0	0	0	1	1	1	0	1	1	1	1	1	1	1	0	0	1	0	0	0	5	5	5	5	5	5
253	43	1	2	1	1	1	2	1	2	5	4	2	8	1	1	0	0	0	1	1	1	0	1	1	0	0	1	1	1	0	0	0	0	1	1	1	1	0	0	1	0	0	0	3	4	4	4	4	5
254	34	2	2	1	1	2	2	1	3	2	7	2	8	1	1	1	1	0	1	1	0	0	1	1	0	1	1	1	1	1	1	1	1	1	0	1	1	1	0	1	0	0	1	5	5	5	5	5	5
255	41	1	2	1	1	1	1	2	3	1	5	1	8	1	1	0	0	0	1	1	1	0	1	1	1	0	0	1	1	1	1	1	1	1	1	1	1	1	1	0	1	0	1	4	4	5	4	5	5
256	38	1	2	1	1	2	2	1	1	4	7	2	8	1	1	0	0	0	1	1	0	0	1	0	0	0	1	1	1	0	1	1	1	1	1	1	1	0	0	1	0	1	1	5	5	5	5	5	5
257	47	2	1	3	1	1	1	8	3	5	3	2	8	1	1	0	0	0	1	1	0	0	1	0	0	0	1	1	0	1	0	0	0	0	1	1	1	0	0	1	0	0	0	5	5	4	5	5	5
258	31	1	2	2	1	2	1	1	4	2	9	2	12	1	1	1	1	0	0	0	1	0	0	1	0	0	0	0	1	0	0	1	1	1	1	1	0	1	1	1	1	1	0	5	5	4	5	5	5
259	43	2	2	1	1	2	1	1	1	1	8	2	8	1	1	0	1	0	1	1	0	0	1	1	1	1	0	1	1	1	1	0	1	1	1	1	1	1	0	1	0	0	1	3	5	5	5	5	5
260	35	1	1	2	1	2	2	8	2	4	3	1	8	1	0	0	1	1	1	1	0	1	1	0	0	1	1	1	1	1	1	1	1	1	1	1	0	0	1	0	1	1	1	4	2	3	1	2	2
261	36	1	1	3	2	1	1	1	2	5	1	2	8	1	1	1	1	1	0	1	1	1	1	1	1	1	1	1	0	1	1	1	1	1	1	1	1	1	1	1	1	0	1	4	4	4	4	4	4
262	36	1	3	1	1	2	2	1	2	8	12	2	12	1	0	1	0	1	1	1	0	0	0	1	1	0	1	0	0	0	1	1	1	1	1	0	0	0	1	0	0	0	0	5	5	5	5	5	5
263	35	1	2	5	1	1	1	1	1	1	3	2	8	1	1	0	0	0	1	1	1	0	1	1	1	0	1	1	1	1	1	1	1	1	1	1	1	1	1	1	0	0	1	4	5	5	4	3	5
264	33	1	3	1	1	2	2	2	2	5	14	1	16	1	1	0	0	0	0	1	0	1	1	0	0	0	1	1	0	0	1	1	1	1	1	1	0	1	1	0	1	1	0	5	5	4	3	1	5
265	42	2	1	1	1	1	1	6	1	1	5	1	8	1	1	0	0	0	0	1	1	0	1	1	1	0	1	1	1	1	1	1	1	1	1	1	1	1	1	1	1	1	1	5	5	4	3	5	5
266	35	1	3	1	1	2	1	1	3	1	17	2	8	1	1	1	0	0	0	1	0	0	1	0	0	0	0	0	1	1	1	0	1	1	1	1	0	1	1	1	0	0	1	5	5	5	5	5	5
267	35	1	2	1	1	2	3	1	1	1	8	2	8	1	1	0	1	0	1	1	1	1	1	1	0	0	1	0	1	0	1	0	1	1	0	1	1	1	1	1	1	0	1	5	5	5	5	5	5
268	36	1	1	2	2	1	2	8	1	4	8	1	8	1	1	1	1	0	1	1	0	1	1	0	1	1	1	1	1	1	1	1	1	1	1	1	1	0	1	0	1	1	1	4	2	3	5	5	5
269	24	1	1	1	1	2	1	1	4	7	7	1	8	1	1	0	0	0	0	1	1	0	1	0	0	0	1	1	1	1	1	1	1	1	1	1	1	0	0	1	0	1	1	5	5	5	4	1	1
270	22	1	1	1	1	1	1	1	3	5	1	2	8	1	1	1	1	0	0	1	0	1	1	1	1	1	1	0	0	0	1	1	1	1	1	1	1	1	1	0	1	1	1	4	4	3	5	5	5
271	35	1	1	1	2	1	1	5	1	5	2	1	8	1	1	1	0	1	0	1	1	1	1	0	1	0	1	0	1	0	1	0	1	1	1	0	0	1	1	0	1	1	1	5	5	5	5	5	5
272	35	1	2	1	1	2	1	1	5	1	8	2	8	1	1	1	1	0	1	1	0	1	1	0	0	0	1	1	1	0	1	0	1	0	0	1	1	1	1	0	1	1	1	5	5	5	4	5	5
273	45	1	1	1	1	1	1	1	2	1	8	2	8	1	1	1	1	1	0	1	1	1	1	1	1	1	1	0	1	0	1	0	1	1	1	1	1	1	1	1	1	1	1	5	5	5	4	5	5
274	39	1	1	1	2	1	2	1	2	3	1	1	8	1	1	1	1	0	0	1	0	0	1	1	1	1	1	1	0	1	1	1	1	1	1	1	1	0	1	0	1	1	1	4	5	5	5	5	5
275	31	1	2	1	1	1	1	1	3	1	9	2	8	1	1	1	1	0	1	1	1	0	1	1	1	0	1	1	0	0	1	0	1	1	1	1	1	1	1	1	1	1	1	5	5	5	5	5	5
276	28	2	2	1	1	2	2	4	1	2	6	2	8	1	1	0	0	0	1	1	0	0	1	0	0	0	1	0	0	1	1	0	1	0	1	1	1	0	1	0	0	0	0	4	2	2	2	5	5
277	31	1	2	1	1	2	1	1	5	1	1	2	16	1	1	1	1	0	1	1	0	0	1	1	1	1	1	1	1	0	1	1	1	1	1	1	1	1	0	1	0	0	1	5	5	3	4	5	5
278	32	1	2	1	1	2	2	1	2	8	6	2	8	1	1	0	0	0	0	0	0	0	0	0	0	0	1	0	1	1	1	1	1	1	1	0	0	0	1	1	1	0	1	1	1	2	2	2	1
279	44	1	1	1	1	2	2	5	3	2	7	2	16	1	1	1	0	0	0	1	0	1	1	0	0	1	1	1	1	0	1	1	1	1	1	1	1	1	1	1	1	0	1	5	5	5	5	5	5
280	32	2	2	1	1	2	2	1	3	3	2	1	16	1	1	0	1	1	0	1	1	1	1	0	1	0	1	1	1	1	1	0	1	1	1	1	1	1	1	0	1	1	1	4	2	1	1	2	1
281	36	1	1	3	1	2	1	7	5	1	12	2	12	1	1	0	0	0	1	1	0	0	1	0	1	0	1	1	1	0	1	0	1	1	1	1	1	0	1	0	1	1	1	4	4	5	5	5	5
282	34	1	1	1	1	1	2	1	3	3	2	1	8	1	1	0	1	1	0	1	0	1	1	1	1	1	1	1	1	0	1	0	1	1	1	1	1	1	0	0	0	1	1	3	5	4	4	5	5
283	25	2	2	1	1	2	1	1	4	3	14	1	8	1	1	0	0	0	1	1	0	0	1	0	1	0	1	1	1	0	0	1	1	1	1	1	0	1	1	0	1	1	0	2	5	5	5	5	2
284	39	2	1	3	1	2	1	1	4	2	12	2	12	1	1	0	0	0	0	1	1	1	1	1	1	0	1	0	1	1	0	1	1	1	1	1	1	1	1	1	0	1	1	5	5	4	4	4	5
285	42	1	1	1	2	2	1	8	4	6	2	2	8	0	1	0	1	1	0	1	0	1	1	0	1	1	1	0	0	0	0	0	1	1	1	0	1	1	0	1	0	1	1	3	5	5	3	5	4
286	35	2	3	1	1	1	1	1	3	1	9	2	8	1	1	0	0	0	1	1	0	0	1	1	1	0	1	1	1	0	1	1	1	1	1	0	0	0	0	0	1	1	0	5	5	5	5	5	5
287	45	2	1	2	1	2	3	1	3	1	12	2	12	1	1	0	1	0	1	1	1	0	1	1	1	0	1	1	1	1	1	0	1	1	1	1	1	0	0	1	0	0	1	4	5	5	5	5	5
288	31	2	1	3	1	2	1	2	4	1	7	1	16	1	1	0	1	0	0	1	1	1	1	0	0	0	1	1	1	1	1	0	1	1	1	1	1	1	1	0	0	0	1	1	2	5	5	5	5
289	37	2	1	1	1	2	2	1	1	2	9	1	16	1	1	1	1	0	0	1	0	1	1	1	0	1	1	1	1	1	1	0	1	1	1	1	1	1	1	0	1	1	1	5	5	5	5	5	5
290	24	2	2	3	1	2	1	1	4	1	5	2	8	1	1	1	1	0	0	1	1	1	1	0	1	0	1	1	1	1	1	0	1	1	1	1	0	0	0	1	0	1	0	1	5	5	5	5	5
291	36	2	2	1	1	2	2	1	2	1	8	2	16	1	1	1	1	0	0	1	1	0	1	0	0	0	1	0	1	0	1	1	1	1	1	1	1	1	1	0	0	1	1	4	4	4	3	5	5
292	32	2	2	1	1	1	1	4	2	1	5	2	8	1	1	0	1	0	0	1	1	1	1	0	0	0	1	1	1	1	1	0	1	1	1	1	0	1	1	0	1	1	1	5	5	5	5	5	5
293	35	1	1	1	1	2	1	1	1	2	15	2	16	1	1	1	1	0	1	1	0	0	1	1	1	0	1	1	1	1	1	1	1	1	1	1	1	1	1	0	1	1	1	5	5	5	5	5	5
294	23	1	2	1	1	2	2	1	3	4	2	2	8	1	1	0	1	0	0	1	1	1	1	0	0	0	1	1	1	1	1	0	1	1	1	1	1	1	1	0	0	0	0	4	2	5	5	5	5
295	34	1	2	3	1	1	1	1	3	3	7	2	8	1	1	1	0	0	1	0	0	0	0	0	0	0	1	1	1	1	1	1	1	1	1	0	0	1	1	0	1	1	1	5	5	5	5	5	5
296	38	1	2	1	2	1	1	1	4	5	1	1	8	1	1	0	0	0	1	1	0	0	1	0	0	0	1	1	1	0	1	1	1	1	1	1	1	0	0	1	0	0	0	5	5	5	5	5	5
297	39	2	1	3	1	2	2	8	2	1	6	2	8	1	1	1	0	0	1	1	1	1	1	0	1	1	1	1	0	0	0	1	0	1	1	1	1	0	0	1	0	0	0	2	3	5	5	5	5
298	22	1	3	1	1	1	2	1	1	4	12	1	12	1	1	0	1	0	0	0	0	1	0	1	0	1	0	1	1	1	0	0	1	0	1	1	1	1	0	0	0	1	1	4	1	3	4	5	4
299	32	2	2	1	1	1	1	1	1	2	12	1	12	1	1	0	0	0	1	1	0	0	1	0	0	0	1	1	1	1	0	1	1	1	1	1	1	0	1	1	1	0	0	5	5	5	5	5	5
300	34	1	2	1	1	2	2	5	4	4	6	2	8	1	1	1	1	1	1	1	1	0	1	0	1	0	1	1	1	1	1	0	1	1	1	1	1	1	0	0	0	1	1	5	5	5	5	5	5
301	35	1	1	1	2	2	1	3	1	1	5	2	8	1	1	0	0	0	1	1	0	0	1	0	0	0	1	1	1	0	1	1	1	1	1	1	1	0	0	1	0	0	0	5	5	5	5	5	5
302	31	1	1	1	1	1	1	1	1	2	12	2	12	1	0	0	0	0	1	1	0	0	0	0	0	0	1	1	1	0	1	1	1	1	1	0	0	1	0	1	1	0	0	5	5	5	5	5	5
303	41	1	2	1	1	1	1	1	2	8	9	1	8	1	1	1	1	0	1	1	0	1	1	0	0	1	1	0	1	1	1	0	1	1	1	0	1	1	1	1	1	0	1	5	5	5	5	5	5
304	36	2	3	1	1	2	3	1	4	1	8	2	8	1	0	1	1	0	1	1	1	0	1	1	0	0	0	1	0	0	1	1	1	1	0	1	0	1	0	0	1	0	1	4	4	4	4	4	4
305	25	1	2	1	1	2	1	1	2	1	1	1	16	1	1	1	1	1	1	1	0	0	1	0	0	0	1	0	0	1	1	1	0	1	1	1	1	1	1	0	1	1	1	3	5	5	5	5	3
306	33	2	1	1	1	1	1	1	1	4	7	1	8	1	1	1	1	0	0	1	0	1	1	0	1	0	1	0	1	1	1	0	1	1	1	1	1	1	1	1	1	0	1	5	4	2	2	2	2
307	34	1	1	1	1	2	2	1	3	7	6	2	12	1	1	1	0	0	0	1	1	0	1	1	0	0	0	0	0	0	1	1	1	1	1	1	1	1	1	0	1	1	1	4	4	5	5	5	5
308	34	1	1	1	1	1	2	1	4	3	2	2	8	1	1	0	1	0	1	1	1	0	1	1	1	0	1	1	1	1	1	0	1	1	1	1	1	1	0	1	0	0	1	4	2	1	5	1	5
309	33	1	1	1	1	1	1	1	4	7	6	1	8	1	1	1	0	1	1	1	1	0	0	1	1	1	0	1	0	0	0	1	1	1	1	1	0	1	1	0	0	1	0	5	5	5	4	5	5
310	22	1	2	1	1	2	1	1	2	5	2	1	12	1	1	0	0	0	1	1	0	0	1	0	1	0	1	1	1	1	1	1	1	1	1	1	1	1	1	1	0	0	1	3	3	5	3	4	1
311	42	1	2	1	1	1	1	3	4	2	6	2	8	1	1	1	0	0	0	1	0	1	1	1	1	0	1	1	1	0	1	0	1	1	1	1	0	1	0	1	0	1	0	5	4	4	5	5	5
312	32	2	2	3	1	2	1	1	1	2	14	2	16	1	1	1	1	0	0	1	1	0	1	1	0	1	1	1	1	1	1	0	1	1	1	1	1	1	1	0	1	1	1	2	5	5	5	5	5
313	36	1	2	1	1	1	1	1	3	2	8	2	8	1	1	1	0	0	1	1	0	0	1	0	0	0	1	1	0	0	1	1	1	1	0	1	1	1	1	1	1	1	0	5	5	5	5	5	5
314	37	1	3	3	1	2	3	1	2	1	8	2	8	1	1	1	1	1	0	1	0	0	0	1	0	0	0	1	1	1	1	1	1	1	1	0	0	0	0	1	1	0	0	2	4	5	5	4	4
315	31	2	1	1	2	1	1	2	4	2	2	2	8	1	1	1	1	0	0	1	0	0	1	0	0	0	1	1	1	1	1	0	1	1	1	0	1	1	1	1	0	0	0	5	5	5	5	5	5
316	39	2	1	1	1	1	3	1	2	4	7	1	8	1	1	1	1	1	0	1	1	0	1	0	0	1	0	0	1	1	0	0	1	0	1	1	0	0	1	1	1	0	1	3	4	5	5	4	2
317	32	2	2	1	1	1	1	1	2	2	7	2	8	1	1	1	0	0	0	1	0	0	1	0	0	0	1	1	1	0	1	1	1	1	0	1	1	0	1	1	0	1	0	5	4	3	5	5	5
318	33	2	2	1	1	1	1	1	3	1	14	2	8	1	1	0	0	0	1	1	0	0	1	0	0	1	0	0	1	0	1	1	1	1	1	1	1	0	0	1	0	0	0	5	5	5	5	5	5
319	35	1	1	1	1	1	1	1	4	3	2	1	8	1	1	0	0	0	1	1	0	0	1	1	0	0	1	1	1	0	1	0	1	1	1	1	1	1	1	0	1	0	1	5	4	5	5	5	5
320	24	1	2	1	1	2	2	1	1	7	9	2	8	1	1	0	0	0	1	1	1	0	1	1	1	1	1	1	0	1	1	1	1	1	1	1	1	1	1	1	0	1	1	1	1	3	4	3	1
321	34	2	2	1	1	1	2	1	2	4	7	2	8	1	1	1	1	1	0	1	1	0	1	0	1	1	1	1	1	0	1	1	1	1	1	1	1	1	1	1	0	1	1	4	5	2	4	5	4
322	20	1	2	1	2	1	1	6	1	2	7	1	8	1	1	0	1	0	1	1	1	0	1	1	1	0	1	0	1	0	1	0	1	1	1	1	1	1	1	1	0	0	1	5	5	5	4	5	5
323	45	1	1	2	1	1	1	8	5	1	4	2	8	1	1	1	1	1	0	1	0	1	1	0	0	1	1	1	1	1	1	0	1	1	1	1	1	1	0	1	0	1	1	2	5	5	5	5	5
324	24	2	1	3	2	1	2	7	3	2	1	2	8	1	1	1	1	0	0	1	0	0	1	1	1	1	1	0	1	0	1	1	1	0	1	1	1	1	0	0	1	1	1	5	5	5	5	5	5
325	32	1	3	2	1	1	1	8	1	1	6	1	8	1	1	0	0	0	0	1	1	0	1	0	0	0	1	0	1	0	1	0	1	1	1	1	1	1	1	1	1	0	1	3	5	2	5	5	5
326	39	2	3	2	1	1	3	7	5	1	11	1	11	1	1	0	1	1	0	1	0	0	1	1	1	1	1	0	0	1	1	0	1	1	0	0	1	1	0	1	1	1	1	5	5	5	5	5	5
327	38	1	2	3	1	1	1	5	4	2	14	2	8	1	1	0	0	0	1	1	0	0	1	1	1	0	1	1	1	0	1	1	1	1	1	1	1	0	1	0	0	0	0	5	5	5	5	5	5
328	23	1	1	1	1	1	3	1	4	7	8	2	8	1	1	0	0	0	1	1	0	0	1	0	0	1	1	1	1	0	1	1	0	1	1	1	1	1	0	1	0	0	0	5	5	5	5	5	5
329	45	2	1	1	2	1	1	1	5	3	2	2	8	1	1	1	0	1	0	1	0	0	1	0	0	0	1	1	1	1	1	1	1	1	0	1	1	1	0	0	1	1	1	3	5	5	5	5	5
330	41	1	3	1	2	1	2	1	5	3	10	1	10	1	1	1	1	0	1	1	0	0	1	1	0	1	1	1	1	0	1	0	1	0	0	1	1	0	0	1	0	1	1	5	1	5	5	5	5
331	37	1	3	1	1	1	1	1	3	3	6	1	16	1	1	1	0	0	0	1	0	1	1	0	1	0	1	0	1	0	1	0	1	1	1	1	1	1	1	1	0	1	1	2	4	5	5	5	5
332	23	2	1	1	2	2	1	1	4	7	8	2	8	1	1	0	0	0	1	1	0	0	1	0	0	1	0	1	1	0	1	0	1	1	1	1	1	1	1	1	0	0	1	5	4	5	4	5	5
333	32	1	1	1	1	1	1	1	2	1	1	2	8	1	1	0	1	0	1	1	0	0	1	0	0	0	0	0	1	0	1	1	1	1	1	1	1	0	0	1	0	0	0	5	5	5	5	5	5
334	31	2	2	3	2	1	1	5	3	2	12	2	11	1	1	0	0	0	1	1	0	0	1	0	0	0	1	0	1	0	1	0	1	1	1	1	1	1	0	1	0	0	1	5	5	4	5	5	5
335	36	1	2	1	1	1	2	1	4	7	3	2	8	1	1	0	0	1	0	1	1	0	1	0	0	0	1	1	0	1	1	0	1	0	1	0	0	1	0	1	0	1	1	5	5	4	2	2	5
336	36	1	1	1	2	1	1	1	5	2	7	1	8	1	1	0	1	0	0	1	0	0	1	1	1	0	1	0	1	0	1	1	1	1	1	1	1	1	0	0	1	0	0	3	5	5	5	5	5
337	44	2	1	2	1	1	1	1	4	4	4	1	8	1	1	0	0	0	0	1	1	0	1	0	0	1	1	1	1	1	1	0	1	1	1	1	1	1	1	1	1	1	1	5	5	5	4	5	5
338	32	2	3	1	1	1	1	1	1	1	1	1	8	1	1	0	0	0	1	1	0	0	1	0	0	0	1	1	0	1	0	0	1	1	1	1	1	1	1	1	0	1	1	5	5	4	4	1	1
339	32	1	2	1	1	1	2	1	1	7	18	2	16	1	1	0	0	0	0	1	0	0	1	0	1	0	1	1	0	0	1	0	1	0	1	1	1	1	1	1	0	0	1	4	4	1	5	2	5
340	34	1	2	1	2	1	1	1	3	5	1	2	8	1	1	1	1	0	0	1	1	1	1	0	0	0	1	1	0	1	0	1	1	1	1	1	1	0	1	0	1	0	0	5	5	5	5	5	5
341	32	2	2	1	1	1	1	1	1	5	4	2	8	0	1	0	1	0	1	1	0	0	0	1	0	1	0	0	0	1	1	1	1	0	0	0	0	1	1	0	1	1	1	5	3	3	3	3	3
342	33	1	2	1	2	1	1	5	2	7	15	1	16	1	1	0	1	0	1	1	1	0	1	1	1	1	1	1	0	1	1	1	1	1	1	1	1	1	0	1	0	1	1	3	3	4	5	5	5
343	35	2	2	1	1	1	1	1	2	1	10	2	10	1	1	1	1	1	0	1	1	0	1	0	0	0	1	1	1	1	0	0	0	1	1	1	0	1	1	0	0	0	0	2	5	5	5	5	5
344	22	1	1	1	1	1	1	1	4	5	1	2	11	1	0	0	1	1	1	1	0	0	1	1	1	0	1	1	0	0	0	1	1	1	1	1	0	1	1	0	0	1	1	1	2	1	1	1	2
345	39	1	3	1	1	1	1	1	1	1	12	2	8	1	1	0	0	0	0	1	1	0	1	1	0	0	1	1	1	0	1	1	1	1	1	1	1	0	0	1	0	0	0	5	5	5	5	5	5
346	24	2	2	1	2	1	1	1	1	2	8	2	11	1	1	1	0	1	0	0	0	1	1	0	1	1	1	1	1	1	1	1	1	1	1	1	1	1	0	1	0	0	1	2	3	5	5	5	2
347	32	2	3	1	1	1	1	1	1	1	15	2	8	1	1	0	0	0	0	1	0	1	1	1	0	0	1	1	0	0	1	1	1	1	1	1	1	0	0	1	0	0	0	4	5	5	4	4	5
348	34	2	3	3	1	1	2	5	3	4	11	1	11	1	1	0	0	1	0	1	1	0	0	0	1	1	1	1	1	1	1	0	1	1	1	1	1	1	1	0	1	1	1	2	3	5	5	5	5
349	38	1	1	3	1	1	3	2	1	3	10	2	10	1	1	0	1	1	0	1	0	0	1	1	1	1	1	1	0	1	0	0	0	1	0	1	1	1	1	1	1	0	1	4	3	4	1	2	3
350	36	2	2	1	1	1	1	1	3	2	14	2	11	1	1	0	0	0	1	1	0	0	1	0	0	0	1	1	1	0	1	1	1	1	1	1	1	0	0	1	0	0	0	5	5	5	5	5	5
351	35	2	2	1	2	1	3	1	1	1	11	2	11	1	1	1	1	0	0	1	1	1	1	1	1	1	0	0	1	1	1	1	1	1	1	0	1	1	1	1	1	1	1	5	5	5	5	5	2
352	36	2	1	1	1	2	1	1	4	1	1	2	8	1	1	0	0	0	1	1	0	0	1	0	1	0	0	1	0	0	1	1	1	0	0	1	0	0	1	0	1	0	0	5	5	5	5	5	4
353	31	2	2	1	1	1	1	1	2	5	1	2	8	1	1	0	0	0	1	1	0	0	1	0	0	0	1	1	1	1	1	0	1	1	1	1	1	0	0	1	0	0	1	5	5	5	5	5	5
354	33	2	3	2	2	1	1	7	3	1	14	2	16	1	1	1	0	1	1	0	1	1	0	1	0	0	1	0	0	0	0	0	0	1	0	0	0	1	0	0	0	0	0	5	5	5	5	5	5
355	35	1	2	2	1	1	2	7	1	2	1	1	8	1	1	1	1	0	1	1	1	1	1	0	1	0	1	1	1	0	1	1	1	1	1	1	1	1	1	1	1	1	1	3	3	2	1	5	3
356	36	1	1	2	1	1	2	1	3	4	8	1	8	1	1	0	0	1	0	1	0	0	1	1	1	1	1	1	1	1	1	0	1	1	1	1	1	1	1	0	1	0	1	5	5	5	5	5	5
357	35	1	2	1	1	1	2	1	2	5	1	1	8	1	1	1	1	0	0	1	0	0	1	0	0	0	1	1	1	1	1	1	1	1	1	1	1	1	1	1	1	1	1	3	4	5	5	5	5
358	32	1	1	2	1	1	3	2	2	3	2	2	8	1	1	0	0	1	0	1	0	0	1	1	0	1	1	0	0	0	1	1	1	1	1	1	0	1	0	1	0	1	1	1	3	5	5	5	5
359	33	1	3	1	1	1	1	1	2	8	12	2	8	1	1	0	0	0	1	1	0	0	1	0	0	0	1	1	1	0	1	1	1	1	1	1	1	0	0	1	0	0	0	5	5	5	5	5	5
360	35	1	2	1	1	1	1	1	1	2	7	1	8	1	1	0	0	0	0	1	1	0	1	1	0	0	1	0	0	1	1	0	1	1	1	1	1	0	0	1	0	0	0	3	3	5	5	5	5
361	45	2	2	1	1	1	1	8	2	7	10	2	10	0	0	0	1	0	0	1	0	1	1	1	0	0	0	1	1	0	0	0	1	0	1	1	0	1	1	0	1	1	1	4	4	4	4	4	5
362	23	2	1	3	2	1	2	5	3	2	6	1	8	1	1	0	1	0	1	1	0	0	1	1	1	0	1	1	1	0	1	0	1	1	1	0	1	1	0	1	0	0	1	5	5	5	5	5	5
363	33	1	2	1	1	1	3	1	4	1	8	2	8	1	1	1	0	0	0	1	0	1	1	1	0	0	1	1	1	0	1	0	1	1	1	1	0	1	1	1	1	0	1	4	5	5	4	4	5
364	35	1	3	1	2	1	2	1	4	4	12	1	12	1	1	1	1	0	1	1	0	0	1	0	0	0	1	0	0	1	0	1	0	1	1	1	1	0	1	0	1	1	1	3	3	3	5	5	5
365	38	2	3	3	1	1	2	5	1	5	11	2	12	1	1	0	0	1	0	1	0	1	1	0	0	0	1	0	0	1	0	0	0	1	1	1	1	0	0	1	0	0	0	5	5	5	5	5	4
366	20	2	1	1	2	1	1	1	2	4	1	1	8	1	1	1	0	0	1	1	0	1	1	0	1	0	1	0	1	0	1	0	0	1	1	1	1	1	1	1	0	0	1	1	4	2	2	5	5
367	35	1	2	1	1	1	1	2	1	1	5	2	8	1	1	0	1	0	0	0	1	0	1	0	0	1	1	1	1	0	1	0	1	1	1	1	1	0	0	1	0	0	1	5	2	5	5	4	5
368	32	1	1	1	2	1	1	1	3	5	1	1	8	1	1	0	0	1	1	1	0	0	1	1	0	0	1	0	1	0	1	0	1	0	1	1	1	1	1	1	0	0	1	4	4	5	5	5	5
369	36	2	2	1	2	1	2	1	4	4	8	1	8	1	1	0	0	0	0	1	1	0	1	0	0	1	1	1	1	1	1	0	1	1	1	1	1	1	1	1	1	1	1	5	5	5	4	5	5
370	35	2	2	1	1	1	1	1	1	2	7	2	8	1	1	0	1	1	1	0	0	0	1	0	0	0	1	0	1	0	1	1	1	1	1	1	0	0	0	1	0	1	1	5	5	5	5	5	5
371	35	1	2	1	1	1	3	1	1	1	8	2	8	1	1	0	0	1	0	1	0	0	1	1	1	0	1	0	0	1	1	1	1	1	0	0	1	1	1	0	1	0	0	5	5	5	5	5	5
372	39	1	1	1	2	1	1	1	1	5	1	2	8	1	1	0	1	0	0	1	0	0	1	1	1	0	1	0	1	0	1	1	1	1	1	1	1	1	0	0	1	0	0	3	5	5	5	5	5
373	35	2	2	3	2	1	1	5	4	2	7	2	12	1	1	1	1	0	1	1	0	0	1	0	0	0	1	1	1	0	1	0	1	1	1	1	1	1	1	1	1	1	1	3	4	5	3	5	5
374	24	2	2	1	1	1	1	1	1	2	2	2	8	1	1	0	0	0	1	1	0	0	1	0	0	0	1	0	1	0	1	0	1	1	1	1	1	1	0	1	0	0	1	5	5	4	5	5	5
375	43	2	2	2	2	1	2	1	1	8	6	1	8	1	1	0	0	0	1	1	0	0	1	0	0	0	1	1	1	0	1	0	1	1	1	1	1	1	1	1	1	1	1	5	5	5	5	5	5
376	23	2	1	1	2	1	2	1	1	1	6	1	8	1	1	1	0	0	0	1	0	1	1	0	1	0	1	0	1	0	1	0	1	1	1	1	1	1	1	1	0	1	1	2	4	5	5	5	5
377	31	1	2	1	1	1	1	1	1	2	7	2	8	1	1	1	0	0	1	1	0	1	1	0	1	0	1	0	1	0	1	0	0	1	1	1	1	1	1	1	0	0	1	1	4	5	5	5	5
378	37	1	1	1	2	1	3	1	2	4	8	2	8	1	1	1	1	0	1	1	0	1	0	0	0	0	1	0	1	0	0	0	1	1	1	1	1	0	0	0	0	1	1	3	5	4	3	4	5
379	24	2	2	1	2	1	1	1	1	2	9	2	11	1	1	1	0	1	1	1	1	0	1	1	1	0	1	1	0	0	1	1	1	1	1	1	0	0	0	1	0	1	1	2	3	5	1	2	3
[truncated: 42 more columns]

## Sheet: Variable Code Book
ID	identification number
SDV101	Age
SDV102	Sex
SDV103	Marital status
SDV104	What is your Religion?
SDV105	Where is your residence
SDV106	Type of health institution
SDV107	What is your level of education
SDV108	What is your ethnicity?
SDV109	Source of information
SDV110	What is your profession?
SDV111	Work exprience
SDV112	Training
SDV113	Average Working hour per day
KNO201	COVID 19 is viral diseas
KNO202	COVID 19 can trasmit through cotact
KNO203	COVID 19 can transmit through stool
KNO204	COVID 19 can transmit brist milk
KNO205	COVID 19 can trismit through contact with wild animals or eating raw mea
KNO206	Main reservior of COVID 19 is bat
KNO207	Fever, cough , headache, SOB are major symptoms of COVID 19
KNO208	COVID 19 is Sever among 80% cases
KNO209	COVID 19 Patients from good economic status can be treated at home
KNO210	CKD, cancer,DM,HTN and Old people are at more risk for sever COVID 19
KNO211	Curent best diagnosis is Microscopy
KNO212	The first step if COVID-19 patient comes to your institution is treating
KNO213	Currently major type of sample for COVID 19 is saliva
KNO214	COVID 19 patients can be contagious before symptoms
KNO215	Mild cases can be cured with in 2 weeks but severe cases can be with in
KNO216	Most severe complication of COVID 19 is pnemomia
KNO217	The best treatment for COVID 19 is antibiotics
KNO218	Criterias for dischasring COVID 19 patient are if no symptom 14 days/ ne
KNO219	Mortality rate of COVID 19 is not more than 5 percent globally
KNO220	COVID 19 does not have cure yet
KNO221	To prevent COVID 19 one should wash his/her hands for at least 20 second
KNO222	Proper hand washing, holding the string, checking not thorn, checking in
KNO223	The incubation period for COVID 19 is 2-14 days
KNO224	COVID 19 is transimitted through droplets through from mouth or nose
KNO225	COVID 19 can not infect very young childrens
KNO226	COVID 19 can be transmitted through contaminated water
KNO227	COVID 19 may be severe on pregnant mothers
KNO228	COVID 19 can be transmitted through contaminated food
KNO229	COVID 19 can be transmitted through blood donation
KNO230	People with O blood group will not be infected with COVID 19
ATD301	I am worry that I may be infected with COVID 19
ATD302	I am worry that my family members may be infected
ATD303	You are ready to get isolation treatment center if you are infected with
ATD304	Proper hand washing can prevent COVID 19
ATD305	I am ready to take if COVID 19 vaccination is available
ATD307	Relevant informations about COVID 19 should be adressed for health profe
ATD308	To treat COVID 19 suspectd case one should wear glove, mask, goun an eye
ATD306	implementing informations from WHO is very important to prvent COVID 19
ATD309	Social distancing is crutial for prvention of COVID 19
ATD310	One should quarantine him/her self if he/she has symptoms of COVID 19
ATD311	restricting transportation is very important to prevent COVID 19
ATD312	Hand washing with only water can prevent COVID 19
ATD313	Garlic, lemon, tena adem and cumin oil are medcines for COVID 19
ATD314	COVID 19 is severe diseases
ATD315	COVID 19 is can be cured at home based treatment
ATD316	Having precuestions good to prevent COVID 19
ATD317	COVID 19 is curabel diseases
ATD318	Health porofessionals have good knowledge about COVID 19
ATD319	COVID 19 can be considerered as curse from God/Allah
ATD320	COVID 19 causes death in most of the cases
ATD321	Ethiopia is at good standard of preventing and controling COVID 19
ATD322	Black race is less afected with COVID 19 than White race
PRC401	Do ou educate your patients about COVID 19?
PRC402	Do you wear face properly and always?
PRC403	Are you careful to donot touch your mouth, nose and face?
PRC404	Do you cover your mouth and nose whenever you cough /sneez?
PRC405	Do you wash your hands with water and soap properly and frequently?
PRC406	In recent days have you been in crowding area?
PRC407	Do wash your hands with water and soap/sanitizer whebnever you touch mat
PRC408	Do you decide to stay at home if not obliged to get out?
PRC409	Have you quit to consume out side foods aiming to prevent COVID 19?
PRC410	Do you use traditional herbal medicines to prevent COVID 19?
PRC411	Do you use disinfection at your home to prevent COVID 19?
PRC412	Do you wash your hands after seeing every patients?
PRC413	Do wash your hands whenever you go back to your home just before getting
PRC414	Have you reduced recretion aming to prevent COVID 19?
PRC415	Do you eat balanced diet aiming to prevent COVID 19?
PRC416	Do you do physical exercise aiming to prevent COVID 19?
Age_Cat	Age Category
TKS	Total Knowledge Scores
Know_Status	Knowledge Status
TAS	Total Attitude Scores
att_Status	Attitude Status
TPS	Total Practice Score
Pra_Status	Practice Status
Working_hr	Working hour Categorized
Work_exp	Working Exprience Categorized
Monthly_in	Monthly income categorized
